# Supplementary material for: Septic Tibial Nonunions on Proximal and Distal Metaphysis—A Systematic Narrative Review
Source: Biomedicines. 2023 Jun 8;11(6):1665. doi: 10.3390/biomedicines11061665 (PMC10296242; doi:10.3390/biomedicines11061665)
Supplement: Supplementary file 1 [file biomedicines-11-01665-s001.zip]

Archive with 1 entries (1 files):
- biomedicines-2284492-supplementary.pdf
